# Supplementary material for: MicroRNA-497 Inhibits Cardiac Hypertrophy by Targeting Sirt4
Source: PLoS One. 2016 Dec 16;11(12):e0168078. doi: 10.1371/journal.pone.0168078 (PMC5161464; doi:10.1371/journal.pone.0168078)
Supplement: S1 File — (XLSX) [file pone.0168078.s001.xlsx]

## Sheet: Sheet1
Figure1 B	PBS	AngⅡ
	1.21	1.97
	0.98	2.44
	0.97	2.03
	1.02	2.19
	0.82	2.42
mean	1	2.21
SD	0.139821	0.216449
P value	0.0001
Figure1 C
	ANP		β-MHC
	PBS	AngⅡ	PBS	AngⅡ
	1.13	1.82	1.01	1.77
	1.22	1.69	1.14	1.35
	0.96	1.92	1.11	1.37
	0.82	1.48	0.98	1.69
	0.87	1.84	0.76	1.77
mean	1	1.75	1	1.59
SD	0.170441	0.172047	0.149833	0.212603
P value	0.0001		0.001
Figure1 D
	PBS	AngⅡ
	1.16	0.62
	1.21	0.89
	0.85	0.8
	0.79	0.82
	0.99	0.33
mean	1	0.692
SD	0.184662	0.225544
P value	0.0458
Figure1 F
	Sham	TAC
	8.12	10.03
	7.76	9.99
	8.15	9.97
	7.78	10.01
	8.09	10.4
mean	7.98	10.08
SD	0.193003	0.180278
P value	0.0001
Figure1 G
	Sham	TAC
	1.12	2.41
	1.22	2.44
	0.88	2.32
	0.87	1.99
	0.91	2.69
mean	1	2.37
SD	0.159844	0.252883
P value	0.0001
Figure1 H
	ANP		β-MHC
	Sham	TAC	Sham	TAC
	1.12	2.36	1.15	2.53
	1.22	2.63	1.24	2.32
	0.91	2.49	0.83	1.71
	0.87	2.67	0.92	2.45
	0.88	2.8	0.86	1.94
mean	1	2.59	1	2.19
SD	0.159844	0.169558	0.183712	0.35107
P value	0.0001		0.0002
Figure1 I
	Sham	TAC
	1.33	0.81
	1.12	0.69
	0.84	0.49
	0.79	0.47
	0.92	0.84
mean	1	0.66
SD	0.223271	0.173781
P value	0.0276
Figure2 B
	NC	miR-497
	1.17	4.67
	1.39	4.12
	0.79	4.96
	0.94	4.07
	0.71	3.93
mean	1	4.35
SD	0.279643	0.44221
P value	0.0001
Figure2 D
	NC+PBS	NC+AngⅡ	miR-497+AngⅡ
	1.26	2.4	0.98
	1.14	2.09	0.72
	0.69	2.12	1.16
	0.84	2.07	1.39
	1.07	2.17	1.6
mean	1	2.17	1.17
SD	0.231193	0.133978	0.343511
P value		0.001
Figure2 E
	ANP			β-MHC
	NC+PBS	NC+AngⅡ	miR-497+AngⅡ	NC+PBS	NC+AngⅡ	miR-497+AngⅡ
	1.11	1.98	1.25	1.14	1.75	1.24
	1.02	1.79	1.21	1.21	1.79	1.31
	0.79	1.65	1.24	0.79	1.38	1.11
	0.92	1.93	1.12	0.77	1.54	0.97
	1.16	1.7	1.48	1.09	1.74	1.27
mean	1	1.81	1.26	1	1.64	1.18
SD	0.148829	0.142653	0.133229	0.205426	0.174786	0.139284
P value		0.0001			0.001
Figure2 F
	NC+PBS	NC+AngⅡ	miR-497+AngⅡ
	5.21	6.98	5.27
	5.43	6.33	5.42
	4.69	6.87	4.78
	4.76	7.12	5.62
	4.81	7.05	5.46
mean	4.98	6.87	5.31
SD	0.3228	0.315674	0.321403
P value		0.0001
Figure3 B
	Sham+NC	TAC+NC	TAC+miR-497
	1.11	0.97	3.96
	0.86	0.46	4.02
	0.89	1.01	3.07
	1.21	0.29	3.01
	0.93	0.52	3.69
mean	1	0.65	3.55
SD	0.152315	0.321947	0.482338
P value		0.0001
Figure3 D
	Sham+NC	TAC+NC	TAC+miR-497
	8.91	10.92	8.92
	7.15	10.23	8.89
	7.95	10.79	7.92
	6.93	10.12	9.68
	9.21	12.39	7.89
mean	8.03	10.89	8.66
SD	1.01951	0.906835	0.758518
P value		0.001
Figure3 E
	Sham+NC	TAC+NC	TAC+miR-497
	0.87	2.36	1.66
	1.12	2.13	1.39
	0.96	2.43	1.46
	1.04	2.17	1.59
	1.01	2.31	1.55
mean	1	2.28	1.53
SD	0.0930054	0.126886	0.106536
P value		0.0001
Figure3 F
	Sham+NC		TAC+NC		TAC+miR-497
	ANP	β-MHC	ANP	β-MHC	ANP	β-MHC
	1.16	1.32	2.35	2.32	1.73	1.27
	0.87	0.76	2.51	1.99	1.36	1.42
	1.13	1.21	2.32	1.86	1.57	1.29
	0.92	0.95	1.49	1.98	1.52	1.52
	0.92	0.76	2.53	2.5	1.12	1.15
mean	1	1	2.24	2.13	1.46	1.33
SD	0.13435	0.257002	0.429535	0.268328	0.231409	0.143003
P value		0.001			0.0001
Figure4 A
	PBS+NC	AngⅡ+NC	AngⅡ+miR-497
	1.14	2.52	1.64
	1	2.73	1.62
	0.77	2.16	1.27
	0.99	2.93	1.45
	1.1	2.51	1.82
mean	1	2.57	1.56
SD	0.143701	0.286967	0.208447
P value		0.0001
Figure4 B
	Sham+NC	TAC+NC	TAC+miR-497
	1.11	4.52	1.73
	1.2	4.46	1.22
	1.06	4.17	1.26
	0.89	4.63	1.35
	0.74	5.02	1.69
mean	1	4.56	1.45
SD	0.183984	0.308302	0.242384
P value		0.0001
Figure4 D
	Wt Sirt4 3'-UTR		Mut Sirt4 3'-UTR
	NC	miR-497	NC	miR-497
	1.03	0.71	1.02	1.29
	0.93	0.67	0.89	0.84
	1.21	0.36	1.15	1.03
	0.65	0.41	0.84	0.82
	1.18	0.8	1	1.22
mean	1	0.59	0.98	1.04
SD	0.226274	0.193778	0.121037	0.214126
P value		0.0083
Table 1
IVSd (10-3 cm)	Sham+NC	TAC+NC	TAC+miR-497
	159.86	239.44	135.66
	131.25	213.16	173.23
	140.77	210.33	142.16
	172.53	265.68	163.26
	143.94	187.29	164.59
mean	149.67	223.18	155.78
SD	16.4146	30.1009	16.0342
P value		0.0001	0.001
IVSs (10-3 cm)	226.46	364.13	231.53
	212.53	303.23	247.42
	229.67	342.51	254.13
	201.36	378.33	201.14
	238.73	295.35	259.83
mean	221.75	336.71	238.81
SD	14.7817	36.5694	23.5728
P value		0.0001	0.0001
LVIDd (10-3 cm)	623.15	502.15	638.14
	601.21	524.15	601.23
	624.14	536.73	652.77
	668.93	501.23	601.23
	571.22	497.44	616.53
mean	617.73	512.34	621.98
SD	35.805	17.2019	22.9129
P value		0.0001	0.0001
LVIDs (10-3 cm)	416.45	331.42	425.36
	427.42	301.42	461.35
	401.53	296.73	402.15
	422.34	276.36	452.34
	359.16	330.02	409
mean	405.38	307.19	430.04
SD	27.6001	23.46	26.077
P value		0.0001	0.0001
LVPWd (10-3 cm)	153.62	224.15	146.36
	156.77	201.42	160.25
	142.16	198.43	155.26
	138.52	235.26	139.75
	158.23	194.39	175.78
mean	149.86	210.73	155.48
SD	8.94187	17.9359	13.8338
P value		0.0001	0.0001
LVPWs (10-3 cm)	192.41	302.14	185.35
	176.43	286.53	201.42
	158.43	253.15	214.35
	200.14	331.42	180.35
	189.64	278.36	166.93
mean	183.41	290.32	189.68
SD	16.374	29.017	18.5054
P value		0.0001	0.0001
FS (%)	39.15	39.15	41.52
	33.25	36.26	42.66
	37.15	46.46	30.63
	41.52	40.53	41.63
	29.23	29.8	41.36
mean	36.06	38.44	39.56
SD	4.87578	6.09497	5.018
P value	0.8957
EF (%)	72.51	63.16	64.27
	81.47	88.74	67.37
	74.12	66.64	74.27
	58.23	78.43	84.16
	57.82	55.33	55.33
mean	68.83	70.46	69.08
SD	10.4268	13.1765	10.8336
P value	0.9716
